# Supplementary material for: The Prevalence and the Impact of Frailty in Hepato-Biliary Pancreatic Cancers: A Systematic Review and Meta-Analysis
Source: J Clin Med. 2022 Feb 20;11(4):1116. doi: 10.3390/jcm11041116 (PMC8878959; doi:10.3390/jcm11041116)
Supplement: Supplementary file 1 [file jcm-11-01116-s001.zip]

Archive with 1 entries (1 files):
- Supplementary Data_fig_tabR.pdf
